# Supplementary material for: Natural fish oil improves the differentiation and maturation of oligodendrocyte precursor cells to oligodendrocytes in vitro after interaction with the blood–brain barrier
Source: Front Immunol. 2022 Jul 22;13:932383. doi: 10.3389/fimmu.2022.932383 (PMC9353075; doi:10.3389/fimmu.2022.932383)
Supplement: Supplementary Table 1 — The effect of FOM and borage oil (BO) on the lipid composition in hOPCs performed by gas chromatography-mass spectrometry. The blue color indicates the main lipids involved in NA synthesis as substrates, yellow as products. Data are presented as the percentage of lipids from three independent experiments. [file Table_1.xlsx]

## Sheet: Arkusz1
	Supplementary Tabel S1
	EC - endothelial cells
	Ast. - astrocytes
	OLs - mature oligodendrocytes
	hOPC - human Oligodendrocytes Precursor Cells
	BO - borage oil
	FOM - fish oil mixture
	n.d. - non detectable
	nervonic acid pathway substrates
	nervonic acid pathway products
		control (medium)				BBB			direct exposure to BO				BBB + BO			direct exposure to FOM				BBB + FOM
		EC	Astrocytes	hOPC	OLs	hOPC	OLs	BO	EC	Astrocytes	hOPC	OLs	hOPC	OLs	FOM	endotelial cells (kCMEC/D3)	Astrocytes	hOPC	OLs	hOPC	OLs
	Myristic acid (C14:0)	1.26969	1.09383	1.45756	1.28314	1.56531	1.47363	n.d.	n.d.	0.110437	n.d.	0.192137	1.35248	1.4839	0.711977	0.735983	0.829919	1.03352	0.805441	1.3186	1.43339
	Pentadecanoic acid (C15:0)	0.356599	n.d.	0.167944	0.187365	n.d.	n.d.	n.d.	n.d.	n.d.	n.d.	n.d.	n.d.	n.d.	0.134211	0.106405	0.116391	n.d.	0.110725	n.d.	n.d.
	Palmitic acid (C16:0)	17.3297	17.5501	16.6074	17.8135	18.0361	14.4864	9.82099	12.822	13.923	11.7386	13.127	17.1105	17.278	9.1749	10.0808	9.74191	13.8017	9.77031	15.841	12.9949
	Hexadec-7-enoic acid (C16:1)	1.21859	1.28783	0.34852	0.472836	0.727285	0.861797	n.d.	n.d.	n.d.	n.d.	n.d.	0.36266	0.58665	n.d.	0.261782	0.290149	0.305928	0.264809	n.d.	0.638798
	Palmitoleic acid (C16:1 n7)	0.577951	1.55238	3.10552	3.4077	2.25391	2.22839	n.d.	0.10775	0.104382	n.d.	0.116127	1.40311	1.7796	2.80275	2.20187	2.64143	3.668	2.68507	1.77821	2.43879
	7-Methylhexadec-6-enoic acid (C17:1 n10)	n.d.	n.d.	n.d.	n.d.	n.d.	n.d.	n.d.	n.d.	n.d.	n.d.	n.d.	n.d.	n.d.	0.371214	0.267078	0.31443	0.244664	n.d.	n.d.	n.d.
	Stearic acid (C18:0)	47.1917	45.9532	39.3085	32.2692	27.7352	26.0533	4.2526	8.59088	10.6639	9.14063	13.0948	38.1476	30.572	0.138304	15.3558	8.94047	16.7348	11.2795	41.5451	29.1409
	cis-10-Heptadecenoic acid (C17:1)	n.d.	n.d.	0.216639	0.252365	n.d.	n.d.	n.d.	n.d.	n.d.	n.d.	n.d.	n.d.	n.d.	n.d.	0.176582	0.178563	0.191798	0.169921	n.d.	n.d.
	C18:1	1.35501	n.d.	0.678743	0.854569	1.03701	0.684624	n.d.	n.d.	0.169413	0.111752	0.221425	1.06859	0.9296	0.194854	n.d.	n.d.	0.324411	0.123889	0.806872	0.838867
	Petroselinic acid (C18:1n6)	n.d.	n.d.	n.d.	n.d.	n.d.	n.d.	n.d.	n.d.	n.d.	n.d.	n.d.	n.d.	n.d.	0.165285	0.147076	0.119901	n.d.	n.d.	n.d.	n.d.
	Oleic Acid (C18:1n9c)	13.0788	14.8333	17.439	19.3314	23.8011	24.2184	18.966	21.8339	21.5434	21.0039	19.4203	19.4652	22.791	19.8469	16.6954	16.8293	19.9412	16.4475	17.8181	26.3039
	Octadec-7-enoic acid (C18:1 n11)	5.58022	7.83036	11.629	13.5999	16.1131	15.7256	n.d.	n.d.	n.d.	n.d.	n.d.	10.1085	12.055	5.57091	6.02494	6.5615	10.1896	5.98813	10.112	13.156
	Linolelaidic acid (C18:2n6t)	n.d.	n.d.	0.200769	0.183643	n.d.	n.d.	0.22249	0.14382	0.270229	0.212826	0.351183	n.d.	n.d.	n.d.	n.d.	n.d.	n.d.	n.d.	n.d.	n.d.
	Linoleic acid (C18:2n6c)	9.51472	7.23742	6.87696	7.57415	7.00234	8.04754	43.152	29.0959	29.6101	33.1946	31.4293	9.20364	10.706	2.31217	2.50778	1.37412	3.53149	1.71087	9.88383	7.08637
	Arachidic acid (C20:0)	0.450292	0.34218	0.194252	0.160629	n.d.	0.151824	0.23691	0.16837	0.170673	0.164665	0.150053	0.309592	n.d.	0.503762	0.464021	0.523974	0.466004	0.508768	n.d.	0.196199
	gamma-Linolenic acid (C18:3n6)	n.d.	n.d.	n.d.	n.d.	n.d.	n.d.	17.813	17.213	16.4819	18.0725	15.6748	n.d.	n.d.	n.d.	0.373534	n.d.	n.d.	n.d.	n.d.	n.d.
	C20:1	n.d.	n.d.	0.359047	0.513447	n.d.	n.d.	n.d.	n.d.	n.d.	n.d.	n.d.	n.d.	n.d.	2.118	n.d.	n.d.	0.946161		n.d.	n.d.
	cis-Eicos-11-enoic acid (C20:1n9)	n.d.	n.d.	0.314459	0.694341	0.535553	0.824721	3.2277	6.73738	3.39784	3.46012	3.04321	0.352686	0.48766	6.08685	5.86535	6.37717	5.15134	6.16398	n.d.	0.523938
	alfa-Linolenic acid (C18:3n3)	n.d.	n.d.	n.d.	n.d.	n.d.	n.d.	n.d.	0.15134	0.1243	0.136354	0.116097	n.d.	n.d.	0.336711	0.248708	0.188391	0.200035	0.255354	n.d.	n.d.
	Heneicosanoic acid (C21:0)	n.d.	n.d.	n.d.	n.d.	n.d.	n.d.	n.d.	n.d.	n.d.	n.d.	n.d.	n.d.	n.d.	0.125161	n.d.	n.d.	n.d.	n.d.	n.d.	n.d.
	C18:2	0.615	0.851	0.441671	0.666501	1.19306	1.24371	n.d.	n.d.	0.281	n.d.	0.253356	0.464778	0.80949	n.d.	n.d.	n.d.	n.d.	n.d.	0.896233	0.557958
	Octadeca-9,12-dienoic acid	n.d.	n.d.	0.208569	0.322822	n.d.	n.d.	n.d.	n.d.	n.d.	n.d.	n.d.	n.d.	n.d.	n.d.	n.d.	n.d.	n.d.	n.d.	n.d.	n.d.
	cis-Octadeca-9,12,15-trienoic acid	n.d.	n.d.	n.d.	n.d.	n.d.	n.d.	n.d.	0.191069	0.160205	0.162931	0.172789	n.d.	n.d.	0.450589	0.491446	0.524716	0.412726	0.50084	n.d.	n.d.
	Behenic acid (C22:0)	0.375634	n.d.	n.d.	n.d.	n.d.	n.d.	0.1276	n.d.	0.111747	n.d.	n.d.	n.d.	n.d.	0.23371	0.205484	0.315042	0.188101	0.325071	n.d.	n.d.
	cis-Eicosa-8,11,14-trienoic acid (C20:3n6)	n.d.	n.d.	n.d.	n.d.	n.d.	n.d.	n.d.	0.14244	0.188646	n.d.	0.407936	0.260723	0.22456	n.d.	n.d.	n.d.	n.d.	n.d.	n.d.	n.d.
	Cetoleic acid (C22:1 n11)	n.d.	n.d.	n.d.	n.d.	n.d.	n.d.	n.d.	n.d.	n.d.	1.5461	n.d.	n.d.	n.d.	2.21139	1.81888	2.08962	1.61482	2.05302	n.d.	n.d.
	Erucic acid (C22:1n9)	n.d.	n.d.	n.d.	n.d.	n.d.	n.d.	1.2295	2.00679	1.79004	n.d.	1.48954	n.d.	n.d.	1.07136	0.884838	0.948978	0.721065	0.915664	n.d.	n.d.
	Squalene	n.d.	n.d.	n.d.	n.d.	n.d.	n.d.	n.d.	n.d.	n.d.	0.215313	n.d.	n.d.	n.d.	13.2018	7.06578	9.48376	2.9284	9.06017	n.d.	n.d.
	Eicosanoic acid (C20:0)	n.d.	n.d.	n.d.	n.d.	n.d.	n.d.	n.d.	n.d.	n.d.	n.d.	n.d.	n.d.	n.d.	0.894405	n.d.	n.d.	n.d.	n.d.	n.d.	n.d.
	Arachidonic acid (C20:4n6)	1.08553	1.46828	0.44538	n.d.	n.d.	n.d.	n.d.	n.d.	0.110145	n.d.	0.118486	0.389816	0.29657	1.35291	0.993726	2.43473	0.97497	2.33709	n.d.	n.d.
	Stearidonic acid (C18:4n3)	n.d.	n.d.	n.d.	n.d.	n.d.	n.d.	n.d.	n.d.	n.d.	n.d.	n.d.	n.d.	n.d.	0.382892	0.358892	0.416599	0.269124	0.416221	n.d.	n.d.
	Lignoceric acid (C24:0)	n.d.	n.d.	n.d.	n.d.	n.d.	n.d.	n.d.	n.d.	n.d.	n.d.	n.d.	n.d.	n.d.	n.d.	0.125208	0.124123	0.161442	0.113227	n.d.	n.d.
	cis-Eicosa-5,8,11,14,17-pentaenoic acid (C20:5n3)	n.d.	n.d.	n.d.	n.d.	n.d.	n.d.	n.d.	n.d.	n.d.	n.d.	n.d.	n.d.	n.d.	6.87156	5.66888	6.33183	3.8463	6.28768	n.d.	n.d.
	Nervonic acid (C24:1n9)	n.d.	n.d.	n.d.	0.412522	n.d.	3.877	0.951269	0.795378	0.788242	0.691202	0.621457	n.d.	n.d.	0.861169	0.852579	0.922741	0.742902	0.932033	n.d.	4.629
	cis-Docosa-7,10,13,16-tetraenoic acid (C22:4 n6)	n.d.	n.d.	n.d.	n.d.	n.d.	n.d.	n.d.	n.d.	n.d.	n.d.	n.d.	n.d.	n.d.	n.d.	n.d.	0.15037	0.11183	0.143976	n.d.	n.d.
	C22:6	n.d.	n.d.	n.d.	n.d.	n.d.	n.d.	n.d.	n.d.	n.d.	n.d.	n.d.	n.d.	n.d.	1.0752	0.987485	1.04426	0.753238	1.21597	n.d.	n.d.
	cis-Docosa-7,10,13,16,19-pentaenoic acid (C22:5 n3)	n.d.	n.d.	n.d.	n.d.	n.d.	n.d.	n.d.	n.d.	n.d.	n.d.	n.d.	n.d.	n.d.	0.781129	0.763509	0.865112	0.59935	n.d.	n.d.	n.d.
	cis-Docosa-4,7,10,13,16,19-hexaenoic acid (C22:6n3)	n.d.	n.d.	n.d.	n.d.	n.d.	n.d.	n.d.	n.d.	n.d.	0.148414	n.d.	n.d.	n.d.	20.0173	18.2702	19.3205	9.94507	19.4148	n.d.	n.d.
	∑	99.9994	100	100	100	100	99.877	100	100	99.9996	99.8516	100	100	100	99.9994	100	100	100	100	100	99.939
